# Supplementary material for: Rapid predictive dosimetry for radioembolization
Source: Asia Ocean J Nucl Med Biol. 2024;12(1):35–6. doi: 10.22038/AOJNMB.2023.74023.1514 (PMC10757052; doi:10.22038/AOJNMB.2023.74023.1514)
Supplement: Supplementary file 1 [file AOJNMB-12-35-s001.xlsx]

## Sheet: Sheet1
THERANOSTICS FOR YTTRIUM-90 RADIOEMBOLISATION
RAPID PREDICTIVE CALCULATOR FOR SIR-SPHERES				v110623
© Dr Y.H. Kao MBBS MRCP FAMS FRACP FAANMS
Department of Nuclear Medicine, The Royal Melbourne Hospital
Name	Mr Example EXAMPLE		Date of birth	1957-01-01	Patient ID	123456
Sampled arterial territory			Right hepatic		artery
Lung shunt fraction			LSF	0.08	(decimals, not %)
Lung mass				0.8	kg
Desired Lung mean absorbed dose				10	Gy
Sampled Lung radiodensity				-800	HU (negative number)
Sampled Lung count density				85	counts/cm3
Sampled Tumour count density				9988	counts/cm3
Sampled Non-Tumorous Liver count density				1060	counts/cm3
Assumed Liver mass density				1.05	g/cm3
Sampled Lung mass density				0.2	g/cm3
Sampled Lung counts per gram				425	counts/g
Sampled Tumour counts per gram				9512.38	counts/g
Sampled Non-Tumorous Liver counts per gram				1009.52	counts/g
Y-90 absorbed dose coefficient				50	Gy per GBq/kg
Tumour-to-Normal Liver Ratio			TNR	9.42264
Tumour-to-Lung Ratio			TLR	22.3821
Tumour mean absorbed dose				223.821	Gy
Non-Tumorous Liver mean absorbed dose				23.7535	Gy
Total prescribed Y-90 activity			A0	2	GBq
GUIDANCE
1. THIS CALCULATOR IS FOR EDUCATION, TRAINING AND RESEARCH PURPOSES ONLY.
2. Beware of sampling errors. If there is suspicion of significant error, the user must revert
to standard-of-care methods of predictive dosimetry e.g. Reference 1.
3. Key in the required parameters into the YELLOW boxes.
4. The sampled arterial territory is assumed to be representative of all of the other
targeted arterial territories.
REFERENCES:
[1] Kao YH, et al. J Nucl Med. 2012;53:559-566
[2] Kao YH, et al. EJNMMI Res. 2014;4:33
[3] Kao YH. Nucl Med Commun. 2014;35:331-332
[4] Kao YH. Nucl Med Commun. 2021;42:345-347
